# Supplementary material for: Unravelling the Genetic Architecture of Flowering in Common Vetch (Vicia sativa L.) Through Multi-Season QTL Mapping
Source: Biology (Basel). 2026 Jul 22;15(14):1209. doi: 10.3390/biology15141209 (PMC13404190; doi:10.3390/biology15141209)
Supplement: Supplementary file 1 [file biology-15-01209-s001.zip]

Archive with 1 entries (1 files):
- biology-4436057-supplementary.pdf
